# Supplementary material for: Identification of Intrinsic Drug Resistance and Its Biomarkers in High-Throughput Pharmacogenomic and CRISPR Screens
Source: Patterns (N Y). 2020 Jul 2;1(5):100065. doi: 10.1016/j.patter.2020.100065 (PMC7660407; doi:10.1016/j.patter.2020.100065)
Supplement: Table S2. Result of Drug-Sensitivity Biomarker Testing with ANOVA Model in CTRP Dataset [file mmc3.xlsx]

## Sheet: BLCA
association

## Sheet: BRCA
association

## Sheet: COREAD
association

## Sheet: DLBC
association

## Sheet: ESCA
association

## Sheet: GBM
association

## Sheet: HNSC
association

## Sheet: KIRC
association

## Sheet: LAML
association

## Sheet: LGG
association

[truncated: 8 more sheets: LIHC, LUAD, LUSC, OV, PAAD, SKCM, STAD, THCA]
