# Supplementary material for: Identification of Intrinsic Drug Resistance and Its Biomarkers in High-Throughput Pharmacogenomic and CRISPR Screens
Source: Patterns (N Y). 2020 Jul 2;1(5):100065. doi: 10.1016/j.patter.2020.100065 (PMC7660407; doi:10.1016/j.patter.2020.100065)
Supplement: Table S3. Comparison of UNRES Results for Neyman-Pearson versus Standard Deviation Change Analysis in GDSC Dataset [file mmc4.xlsx]

## Sheet: Sheet 1 - outlier_final_2_gdsc_
		Amount flagged		Amount flagged by Quantiles of Neyman Pearson			P-values of Resistance Analysis					P-adjusted of Resistance Analysis
Tissue:drug:mut	Method	SD Change Analysis	Neyman-Pearson	Quantile alpha = 0.15	Quantile alpha = 0.1	Quantile alpha = 0.05	p-value res_analysis 1 out	p-value res_analysis 2 out	p-value res_analysis 3 out	p-value res_analysis 4 out	p-value res_analysis 5 out	p-adjusted res_analysis 1 out	p-adjusted res_analysis 2 out	p-adjusted res_analysis 3 out	p-adjusted res_analysis 4 out	p-adjusted res_analysis 5 out
BRCA-1799.2:gain:cnaBRCA26 (CDK12,ERBB2,MED24)	both	2 out	5	5	2	2	0.04579542	0.02829717	0.08359164	0.10678932	0.10968903	0.17765465	0.13358039	0.26000565	0.27617928	0.28045491
BRCA-255.1:gain:cnaBRCA26 (CDK12,ERBB2,MED24)	both	1,2,3,4,5 out	6	6	6	4	0.02129787	0.00709929	0.00589941	0.00479952	0.00649935	0.12220369	0.07260638	0.06963589	0.06484646	0.06963589
BRCA-255.1:gain:cnaBRCA27 (CLTC,PPM1D)	both	3,4 out	4	4	4	3	0.09279072	0.03689631	0.00629937	0.00859914	-	0.2609739	0.15175755	0.06963589	0.07441564	-
BRCA-293.1:gain:cnaBRCA27 (CLTC,PPM1D)	both	4 out	4	4	4	2	0.26987301	0.1389861	0.0829917	0.02389761	-	0.48577142	0.32917761	0.26000565	0.12220369	-
COREAD-1371.1:BRAF_mut	both	2,3,4,5 out	5	5	4	3	0.2189781	0.03149685	0.00459954	0.00309969	0.00779922	0.42726331	0.14173583	0.06484646	0.06340275	0.07405509
LUAD-1010.2:EGFR_mut	both	2 out	2	2	1	0	0.10178982	0.0039996	-	-	-	0.27606063	0.06484646	-	-	-
LUAD-1915.2:EGFR_mut	both	2 out	1	1	1	0	0.05269473	0.00419958	-	-	-	0.19436581	0.06484646	-	-	-
OV-326.1:PIK3CA_mut	both	1,2,3 out	2	2	1	1	0.00249975	0.0029997	0.02569743	-	-	0.06340275	0.06340275	0.12848715	-	-
SKCM-1036.1:BRAF_mut	both	4,5 out	5	5	5	4	0.13238676	0.08449155	0.04669533	0.03409659	0.02259774	0.32029055	0.26000565	0.17807541	0.14474968	0.12220369
SKCM-1061.1:BRAF_mut	both	1,2,3 out	5	5	4	1	0.00149985	0.0139986	0.02369763	0.04309569	0.06419358	0.06340275	0.095445	0.12220369	0.17011457	0.22220855
SKCM-1373.1:BRAF_mut	both	1,2,3,4,5 out	3	3	3	1	0.0279972	0.01809819	0.00849915	0.01339866	0.02239776	0.13358039	0.1169883	0.07441564	0.095445	0.12220369
SKCM-1047.1:loss:cnaSKCM4 (BNC2,CDKN2A,JAK2,PSIP1)	both	1,2,3,4,5 out	11	11	10	7	0.02849715	0.02069793	0.02039796	0.01249875	0.00469953	0.13358039	0.12220369	0.12220369	0.095445	0.06484646
BRCA-381.1:gain:cnaBRCA26 (CDK12,ERBB2,MED24)	SD Change Analysis	1,2,3,4,5 out	-	0	0	0	0.1	0.0019998	0.00239976	0.00589941	0.00939906	0.02249775	0.06340275	0.06340275	0.06963589	0.0783255
BRCA-119.1:gain:cnaBRCA26 (CDK12,ERBB2,MED24)	SD Change Analysis	1 out	-	0	0	0	0.03139686	0.1379862	-	-	-	0.14173583	0.32917761	-	-	-
LGG-1248.1:gain:cnaLGG16 (EGFR)	SD Change Analysis	1 out	-	0	0	0	0.01389861	0.08869113	-	-	-	0.095445	0.26000565	-	-	-
LUAD-1010.1:EGFR_mut	SD Change Analysis	1,2,3 out	-	0	0	0	0.00169983	0.00209979	0.01389861	-	-	0.06340275	0.06340275	0.095445	-	-
LUAD-1032.1:EGFR_mut	SD Change Analysis	1,2,3 out	-	0	0	0	0.00309969	0.00219978	0.02369763	-	-	0.06340275	0.06340275	0.12220369	-	-
LUAD-1032.2:EGFR_mut	SD Change Analysis	1 out	-	0	0	0	0.03349665	0.03809619	0.12148785	-	-	0.14474968	0.15306505	0.30038205	-	-
LUAD-1168.2:EGFR_mut	SD Change Analysis	2 out	-	0	0	0	0.38436156	0.02329767	-	-	-	0.61772394	0.12220369	-	-	-
LUAD-1377.1:EGFR_mut	SD Change Analysis	1 out	-	0	0	0	0.00789921	0.05829417	-	-	-	0.07405509	0.20819347	-	-	-
LUAD-1549.2:EGFR_mut	SD Change Analysis	2 out	-	0	0	0	0.15008499	0.03369663	-	-	-	0.34458289	0.14474968	-	-	-
LUAD-1919.2:EGFR_mut	SD Change Analysis	1 out	-	0	0	0	0.009999	0.03709629	-	-	-	0.08034911	0.15175755	-	-	-
SKCM-1003.2:BRAF_mut	SD Change Analysis	1 out	-	0	0	0	0.00489951	0.14778522	0.419958	0.56694331	0.60013999	0.06484646	0.34280077	0.63833617	0.75929907	0.77160855
THCA-1373.1:BRAF_mut	SD Change Analysis	1 out	-	0	0	0	0.01819818	0.08679132	0.21827817	0.47635236	-	0.1169883	0.26000565	0.42726331	0.66780589	-
THCA-1036.1:BRAF_mut	Neyman-Pearson	-	1	1	1	0	0.07669233	0.25577442	0.31806819	0.37176282	-	0.24651106	0.47535569	0.53808529	0.60613504	-
SKCM-1036.2:BRAF_mut	Neyman-Pearson	-	8	8	2	0	0.99880012	0.99870013	0.99870013	0.99850015	0.99820018	0.99880012	0.99880012	0.99880012	0.99880012	0.99880012
SKCM-1371.1:BRAF_mut	Neyman-Pearson	-	9	9	5	2	0.08939106	0.12348765	0.2609739	0.3479652	0.40575942	0.26000565	0.30200784	0.47535569	0.58426993	0.63833617
COREAD-1373.1:BRAF_mut	Neyman-Pearson	-	3	3	3	1	0.10428957	0.16078392	0.05149485	0.19078092	-	0.27606063	0.36176382	0.19310569	0.39746025	-
COREAD-1373.2:BRAF_mut	Neyman-Pearson	-	4	4	2	2	0.5070493	0.41885811	0.42425757	0.42365763	0.46215378	0.69893925	0.63833617	0.63833617	0.63833617	0.66325646
SKCM-1373.2:BRAF_mut	Neyman-Pearson	-	6	6	4	2	0.47785221	0.44925507	0.44675532	0.42555744	0.40025997	0.66780589	0.65637917	0.65637917	0.63833617	0.63421475
HNSC-1377.1:TP53_mut	Neyman-Pearson	-	7	7	4	3	0.18518148	0.19628037	0.20727927	0.25687431	0.36666333	0.3930739	0.40189163	0.41640925	0.47535569	0.60218431
LGG-1495.1:gain:cnaLGG16 (EGFR)	Neyman-Pearson	-	1	1	1	0	0.1719828	0.43275672	-	-	-	0.38313	0.64483618	-	-	-
BRCA-1549.2:gain:cnaBRCA26 (CDK12,ERBB2,MED24)	Neyman-Pearson	-	3	3	1	0	0.65423458	0.66673333	0.69313069	0.73582642	0.77842216	0.80013738	0.80653225	0.81651521	0.84196126	0.86278318
BRCA-1560.2:PIK3CA_mut	Neyman-Pearson	-	5	5	1	1	0.55054495	0.73752625	0.75072493	0.68793121	0.59394061	0.74175217	0.84196126	0.84794021	0.81465538	0.76802665
BRCA-1561.2:PIK3CA_mut	Neyman-Pearson	-	1	1	1	0	0.09959004	0.30666933	0.46555344	0.58244176	0.67663234	0.27606063	0.52672214	0.66325646	0.76637073	0.81279106
SKCM-173.1:loss:cnaSKCM4 (BNC2,CDKN2A,JAK2,PSIP1)	Neyman-Pearson	-	2	2	1	0	0.62663734	0.84181582	0.90760924	0.92040796	0.91070893	0.78329667	0.91945902	0.96729862	0.96729862	0.96729862
LUAD-221.1:EGFR_mut	Neyman-Pearson	-	2	2	2	1	0.35446455	0.3829617	-	-	-	0.59077426	0.61772394	-	-	-
COREAD-326.1:PTEN_mut	Neyman-Pearson	-	2	2	2	0	0.29977002	0.07179282	0.07639236	-	-	0.52285469	0.23754977	0.24651106	-	-
