# Supplementary material for: Identification of Intrinsic Drug Resistance and Its Biomarkers in High-Throughput Pharmacogenomic and CRISPR Screens
Source: Patterns (N Y). 2020 Jul 2;1(5):100065. doi: 10.1016/j.patter.2020.100065 (PMC7660407; doi:10.1016/j.patter.2020.100065)
Supplement: Table S4. Comparison of UNRES Results for Neyman-Pearson versus Standard Deviation Change Analysis in CTRP Dataset [file mmc5.xlsx]

## Sheet: Sheet 1 - outlier_final_2_ctrp_
		Amount flagged		Amount flagged by Quantiles of Neyman Pearson			P-values of Resistance Analysis					P-adjusted of Resistance Analysis
Tissue:drug:mut	Method	SD Change Analysis	Neyman-Pearson	Quantile alpha = 0.15	Quantile alpha = 0.1	Quantile alpha = 0.05	p-value res_analysis 1 out	p-value res_analysis 2 out	p-value res_analysis 3 out	p-value res_analysis 4 out	p-value res_analysis 5 out	p-adjusted res_analysis 1 out	p-adjusted res_analysis 2 out	p-adjusted res_analysis 3 out	p-adjusted res_analysis 4 out	p-adjusted res_analysis 5 out
BRCA-606144:gain:cnaBRCA26 (CDK12,ERBB2,MED24)	both	1,2,3,4,5 out	1	1	1	1	0.00389961	0.01109889	0.00379962	0.00519948	0.00629937	0.043329	0.05549445	0.043329	0.051813	0.05249475
LUAD-362063:loss:cnaLUAD34 (FAT1,IRF2)	both	1 out	1	1	1	0	0.04879512	0.24547545	-	-	-	0.13941463	0.43834902	-	-	-
SKCM-616355:gain:cnaSKCM12 (KRAS)	both	2 out	2	2	2	1	0.12418758	0.01639836	-	-	-	0.288153	0.07082625	-	-	-
SKCM-32622:NF1_mut	both	2 out	2	2	2	1	0.28877112	0.01089891	-	-	-	0.4812852	0.05549445	-	-	-
SKCM-616355:NF1_mut	both	2 out	2	2	2	0	0.6740326	0.030197098	-	-	-	0.82199097	0.11184067	-	-	-
DLBC-410270:MLL2_mut	SD Change Analysis	1,2 out	1	1	0	0	0.01389861	0.04109589	0.08909109	-	-	0.0631755	0.12087027	0.23445024	-	-
BRCA-418038:gain:cnaBRCA26 (CDK12,ERBB2,MED24)	SD Change Analysis	1,2,3,4,5 out	-	0	0	0	0.01339866	0.00139986	0.00119988	0.00179982	0.00569943	0.06317550	0.03999600	0.03999600	0.03999600	0.05181300
COREAD-417416:AKAP9_mut	SD Change Analysis	1,2 out	-	0	0	0	0.00389961	0.00919908	0.05759424	-	-	0.043329	0.05411224	0.15566011	-	-
COREAD-58339:AKAP9_mut	SD Change Analysis	2 out	-	0	0	0	0.36326367	0.03589641	0.10718928	-	-	0.52646909	0.11217628	0.26143727	-	-
LUAD-52926:EGFR_mut	SD Change Analysis	2 out	-	0	0	0	0.449955	0.00709929	-	-	-	0.62493751	0.05374463	-	-	-
LUAD-52928:EGFR_mut	SD Change Analysis	2 out	-	0	0	0	0.10558944	0.00849915	-	-	-	0.26143727	0.05374463	-	-	-
LUAD-606035:EGFR_mut	SD Change Analysis	2 out	-	0	0	0	0.58374163	0.0169983	-	-	-	0.75810601	0.07082625	-	-	-
LUAD-606135:EGFR_mut	SD Change Analysis	1,2 out	-	0	0	0	0.00189981	0.00839916	-	-	-	0.039996	0.05374463	-	-	-
LUAD-606138:EGFR_mut	SD Change Analysis	1 out	-	0	0	0	0.01859814	0.09369063	-	-	-	0.07439256	0.24023239	-	-	-
LUAD-628614:EGFR_mut	SD Change Analysis	1,2 out	-	0	0	0	0.0019998	0.03159684	-	-	-	0.039996	0.11217628	-	-	-
SKCM-27894:ARID2_mut	SD Change Analysis	1 out	-	0	0	0	0.02709729	0.16708329	-	-	-	0.10422035	0.34809019	-	-	-
SKCM-347813:ARID2_mut	SD Change Analysis	1 out	-	0	0	0	0.03329667	0.2269773	-	-	-	0.11217628	0.42032834	-	-	-
SKCM-52882:ARID2_mut	SD Change Analysis	2 out	-	0	0	0	0.13948605	0.00389961	-	-	-	0.30323055	0.043329	-	-	-
SKCM-649862:ARID2_mut	SD Change Analysis	1 out	-	0	0	0	0.01069893	0.12678732	-	-	-	0.05549445	0.288153	-	-	-
SKCM-411809:NF1_mut	SD Change Analysis	2 out	-	0	0	0	0.61843816	0.03759624	-	-	-	0.7730477	0.113928	-	-	-
SKCM-52882:NF1_mut	SD Change Analysis	1,2 out	-	0	0	0	0.03589641	0.00859914	-	-	-	0.11217628	0.05374463	-	-	-
SKCM-632907:NF1_mut	SD Change Analysis	2 out	-	0	0	0	0.27567243	0.03579642	-	-	-	0.47113933	0.11217628	-	-	-
COREAD-28801:FBXW7_mut	Neyman-Pearson	-	9	9	4	1	0.35236476	0.26717328	0.29757024	0.35486451	0.51414859	0.52185958	0.46872506	0.48782007	0.52185958	0.70431313
BRCA-606138:gain:cnaBRCA26 (CDK12,ERBB2,MED24)	Neyman-Pearson	-	1	1	1	0	0.12528747	0.17438256	0.20807919	0.18688131	0.23887611	0.288153	0.35588278	0.39260225	0.36643394	0.4343202
LUAD-622913:EGFR_mut	Neyman-Pearson	-	3	3	2	1	0.14678532	0.30506949	-	-	-	0.31230919	0.48823243	-	-	-
