# Supplementary material for: Identification of Intrinsic Drug Resistance and Its Biomarkers in High-Throughput Pharmacogenomic and CRISPR Screens
Source: Patterns (N Y). 2020 Jul 2;1(5):100065. doi: 10.1016/j.patter.2020.100065 (PMC7660407; doi:10.1016/j.patter.2020.100065)
Supplement: Table S5. Identified UNRES Cell Lines and Putative Resistance Biomarker in GDSC Datasets [file mmc6.csv]

Tissue	Drug	Drug Target	Sensitivity marker	N. of sensitive samples	N. of resistant outliers	UNRES p-value	UNRES FDR	Normalised SD decrease	UNRES cell lines	Putative resistance markers
BRCA	AST-1306	EGFR, ERBB4	17q12 Amplification (CDK12,ERBB2,MED24)	14	1	2.00e-04	4.50e-02	0.106	UACC-812	CHEK2 Mut, 12q15 Amplification (MDM2,NUP107), 1p12 Amplification (NOTCH2)
BRCA	AST-1306	EGFR, ERBB4	17q12 Amplification (CDK12,ERBB2,MED24)	14	2	1.80e-03	5.93e-02	0.127	UACC-812, HCC1569	NA
BRCA	AST-1306	EGFR, ERBB4	17q12 Amplification (CDK12,ERBB2,MED24)	14	3	2.90e-03	5.93e-02	0.166	UACC-812, HCC1569, MDA-MB-361	NA
COREAD	PLX-4720	BRAF	BRAF mutation	10	4	2.80e-03	5.93e-02	0.484	KM12, LS-513, SW1417, RKO	BRAF_mut-p.A712T, BRAF_mut-p.A404fs*9, BRAF_mut-p.E204V, BRAF_mut-p.E204*
LUAD	Gefitinib	EGFR	EGFR mutation	6	1	7.00e-04	5.93e-02	0.223	NCI-H1975	EGFR_mut-p.T790M, 11q13.3 Amplification (CCND1)
LUAD	Gefitinib	EGFR	EGFR mutation	6	2	1.30e-03	5.93e-02	0.391	NCI-H1975, NCI-H1650	EGFR_mut-p.T790M
LUAD	Afatinib	ERBB2, EGFR	EGFR mutation	6	1	2.30e-03	5.93e-02	0.215	NCI-H1650	NA
LUAD	Afatinib	ERBB2, EGFR	EGFR mutation	6	2	1.90e-03	5.93e-02	0.414	NCI-H1650, NCI-H1975	EGFR_mut-p.T790M
OV	GSK690693	AKT1, AKT2, AKT3	PIK3CA mutation	6	1	1.20e-03	5.93e-02	0.283	TOV-21G	PIK3CA_mut-p.H1047Y, KRAS Mut, LARP4B Mut, NF1 Mut, NSD1 Mut, PIK3R1 Mut, PTEN Mut, RNF43 Mut, STK11 Mut
OV	GSK690693	AKT1, AKT2, AKT3	PIK3CA mutation	6	2	2.90e-03	5.93e-02	0.459	TOV-21G, OAW-42	PIK3CA_mut-p.H1047Y, PIK3CA_mut-p.H1047L
SKCM	SB590885	BRAF	BRAF mutation	35	1	1.80e-03	5.93e-02	0.04	SK-MEL-31	NA
BRCA	CP724714	ERBB2	17q12 Amplification (CDK12,ERBB2,MED24)	14	4	4.80e-03	7.12e-02	0.159	EFM-192A, JIMT-1, MDA-MB-330, HCC1569	NA
BRCA	AST-1306	EGFR, ERBB4	17q12 Amplification (CDK12,ERBB2,MED24)	14	4	5.30e-03	7.12e-02	0.185	UACC-812, HCC1569, MDA-MB-361, HCC1954	NA
COREAD	PLX-4720	BRAF	BRAF mutation	10	3	4.90e-03	7.12e-02	0.344	KM12, LS-513, SW1417	BRAF_mut-p.A712T, BRAF_mut-p.A404fs*9, BRAF_mut-p.E204V, BRAF_mut-p.E204*
LUAD	Gefitinib	EGFR	EGFR mutation	5	2	5.50e-03	7.12e-02	0.652	NCI-H1650, NCI-H1975	EGFR_mut-p.T790M, EGFR_mut-p.L858R
LUAD	AZD3759	EGFR	EGFR mutation	5	2	5.70e-03	7.12e-02	0.571	NCI-H1975, NCI-H1650	EGFR_mut-p.T790M, EGFR_mut-p.L858R
SKCM	Camptothecin	TOP1	BRAF mutation	27	1	4.60e-03	7.12e-02	0.088	UACC-257	NA
SKCM	Nutlin-3a (-)	MDM2	9p24.3 Deletion (BNC2,CDKN2A,JAK2,PSIP1)	38	5	5.70e-03	7.12e-02	0.127	Hs940-T, SK-MEL-2, CP66-MEL, Mewo, IGR-37	11q22.3 Deletion (CASP1)
BRCA	CP724714	ERBB2	17q12 Amplification (CDK12,ERBB2,MED24)	14	3	6.90e-03	7.47e-02	0.11	EFM-192A, JIMT-1, MDA-MB-330	NA
BRCA	CP724714	ERBB2	17q12 Amplification (CDK12,ERBB2,MED24)	14	5	7.30e-03	7.47e-02	0.198	EFM-192A, JIMT-1, MDA-MB-330, HCC1569, UACC-812	NA
BRCA	CP724714	ERBB2	17q22 Amplification (CLTC,PPM1D)	9	3	6.50e-03	7.47e-02	0.22	EFM-192A, HCC1428, MCF7	NA
BRCA	CP724714	ERBB2	17q22 Amplification (CLTC,PPM1D)	9	4	7.30e-03	7.47e-02	0.351	EFM-192A, HCC1428, MCF7, MDA-MB-361	NA
BRCA	CP724714	ERBB2	17q12 Amplification (CDK12,ERBB2,MED24)	14	2	8.10e-03	7.92e-02	0.07	EFM-192A, JIMT-1	NA
BRCA	AST-1306	EGFR, ERBB4	17q12 Amplification (CDK12,ERBB2,MED24)	14	5	9.10e-03	7.95e-02	0.211	UACC-812, HCC1569, MDA-MB-361, HCC1954, MDA-MB-453	NA
COREAD	PLX-4720	BRAF	BRAF mutation	10	5	9.90e-03	7.95e-02	0.557	KM12, LS-513, SW1417, RKO, SNU-C5	BRAF_mut-p.A712T, BRAF_mut-p.A404fs*9, BRAF_mut-p.E204V, BRAF_mut-p.E204*
LUAD	Afatinib	ERBB2, EGFR	EGFR mutation	5	1	9.20e-03	7.95e-02	0.573	NCI-H1975	EGFR_mut-p.T790M, 11q13.3 Amplification (CCND1)
LUAD	Osimertinib	EGFR	EGFR mutation	5	1	9.60e-03	7.95e-02	0.595	NCI-H1650	13q34 Deletion (TFDP1)
SKCM	Dabrafenib	BRAF	BRAF mutation	35	3	8.60e-03	7.95e-02	0.161	SK-MEL-31, COLO-800, VMRC-MELG	NA
SKCM	Nutlin-3a (-)	MDM2	9p24.3 Deletion (BNC2,CDKN2A,JAK2,PSIP1)	38	4	1.27e-02	9.85e-02	0.093	Hs940-T, SK-MEL-2, CP66-MEL, Mewo	NA
LUAD	Gefitinib	EGFR	EGFR mutation	6	3	1.32e-02	9.90e-02	0.39	NCI-H1975, NCI-H1650, PC-14	EGFR_mut-p.T790M
LGG	Daporinad	NAMPT	7p11.2 Amplification (EGFR)	5	1	1.41e-02	1.02e-01	0.646	SW1783	PTEN Mut
SKCM	SB590885	BRAF	BRAF mutation	35	2	1.50e-02	1.03e-01	0.05	SK-MEL-31, UACC-62	NA
SKCM	Dabrafenib	BRAF	BRAF mutation	35	4	1.51e-02	1.03e-01	0.18	SK-MEL-31, COLO-800, VMRC-MELG, WM1552C	NA
THCA	Dabrafenib	BRAF	BRAF mutation	7	1	1.70e-02	1.12e-01	0.382	8505C	NF2 Mut
SKCM	Dabrafenib	BRAF	BRAF mutation	35	2	1.91e-02	1.23e-01	0.092	SK-MEL-31, COLO-800	NA
BRCA	CP724714	ERBB2	17q12 Amplification (CDK12,ERBB2,MED24)	14	1	2.38e-02	1.30e-01	0.029	EFM-192A	NA
BRCA	Amuvatinib	KIT, PDGFRA, FLT3	17q22 Amplification (CLTC,PPM1D)	9	4	2.54e-02	1.30e-01	0.332	EFM-192A, HCC1428, MDA-MB-361, HCC1419	NA
LUAD	Afatinib	ERBB2, EGFR	EGFR mutation	6	3	2.36e-02	1.30e-01	0.356	NCI-H1650, NCI-H1975, PC-14	EGFR_mut-p.T790M
LUAD	Erlotinib	EGFR	EGFR mutation	5	2	2.49e-02	1.30e-01	0.492	NCI-H1975, NCI-H1650	EGFR_mut-p.T790M, EGFR_mut-p.L858R
OV	GSK690693	AKT1, AKT2, AKT3	PIK3CA mutation	6	3	2.17e-02	1.30e-01	0.487	TOV-21G, OAW-42, OC-314	PIK3CA_mut-p.H1047Y, PIK3CA_mut-p.H1047L, PIK3CA_mut-p.R108H
SKCM	SB590885	BRAF	BRAF mutation	35	3	2.33e-02	1.30e-01	0.063	SK-MEL-31, UACC-62, RPMI-7951	NA
SKCM	Dabrafenib	BRAF	BRAF mutation	35	5	2.49e-02	1.30e-01	0.187	SK-MEL-31, COLO-800, VMRC-MELG, WM1552C, HMV-II	NA
SKCM	Nutlin-3a (-)	MDM2	9p24.3 Deletion (BNC2,CDKN2A,JAK2,PSIP1)	38	2	2.38e-02	1.30e-01	0.046	Hs940-T, SK-MEL-2	NA
SKCM	Nutlin-3a (-)	MDM2	9p24.3 Deletion (BNC2,CDKN2A,JAK2,PSIP1)	38	3	2.22e-02	1.30e-01	0.066	Hs940-T, SK-MEL-2, CP66-MEL	NA
BRCA	Ibrutinib	BTK	17q12 Amplification (CDK12,ERBB2,MED24)	12	2	2.66e-02	1.30e-01	0.128	MDA-MB-361, JIMT-1	NA
SKCM	PLX-4720	BRAF	BRAF mutation	40	5	2.63e-02	1.30e-01	0.079	COLO-800, WM35, UACC-62, HMV-II, SK-MEL-31	NA
SKCM	Nutlin-3a (-)	MDM2	9p24.3 Deletion (BNC2,CDKN2A,JAK2,PSIP1)	38	1	2.86e-02	1.37e-01	0.023	Hs940-T	BAP1 Mut
BRCA	Lapatinib	ERBB2, EGFR	17q12 Amplification (CDK12,ERBB2,MED24)	4	1	3.24e-02	1.41e-01	0.503	UACC-812	CHEK2 Mut, Lack of TP53 Mut, 12q15 Amplification (MDM2,NUP107), Lack of 17q22 Amplification (CLTC,PPM1D), 20p12.1 Amplification (CRNKL1,FOXA2), 1p12 Amplification (NOTCH2)
BRCA	CP724714	ERBB2	17q22 Amplification (CLTC,PPM1D)	9	2	3.25e-02	1.41e-01	0.082	EFM-192A, HCC1428	NA
LUAD	Sapatinib	EGFR, ERBB2, ERBB3	EGFR mutation	5	2	3.27e-02	1.41e-01	0.587	NCI-H1650, NCI-H1975	EGFR_mut-p.T790M
LUAD	Osimertinib	EGFR	EGFR mutation	5	2	3.26e-02	1.41e-01	0.551	NCI-H1650, PC-3 [JPC-3]	NA
SKCM	Dabrafenib	BRAF	BRAF mutation	35	1	3.10e-02	1.41e-01	0.044	SK-MEL-31	NA
COREAD	PLX-4720	BRAF	BRAF mutation	10	2	3.34e-02	1.42e-01	0.194	KM12, LS-513	BRAF_mut-p.A712T, BRAF_mut-p.A404fs*9, BRAF_mut-p.E204V, BRAF_mut-p.E204*
