# Supplementary material for: Identification of Intrinsic Drug Resistance and Its Biomarkers in High-Throughput Pharmacogenomic and CRISPR Screens
Source: Patterns (N Y). 2020 Jul 2;1(5):100065. doi: 10.1016/j.patter.2020.100065 (PMC7660407; doi:10.1016/j.patter.2020.100065)
Supplement: Table S6. Identified UNRES Cell Lines and Putative Resistance Biomarker in CTRP Datasets [file mmc7.csv]

Tissue	Drug	Drug Target	Sensitivity marker	N. of sensitive samples	N. of resistant outliers	UNRES p-value	UNRES FDR	Normalised SD decrease	UNRES cell lines	Putative resistance markers
BRCA	neratinib	EGFR;ERBB2	17q12 Amplification (CDK12,ERBB2,MED24)	12	2	1.40e-03	4.00e-02	0.196	JIMT-1, MDA-MB-361	NA
BRCA	neratinib	EGFR;ERBB2	17q12 Amplification (CDK12,ERBB2,MED24)	12	3	1.20e-03	4.00e-02	0.305	JIMT-1, MDA-MB-361, HCC1569	NA
BRCA	neratinib	EGFR;ERBB2	17q12 Amplification (CDK12,ERBB2,MED24)	12	4	1.80e-03	4.00e-02	0.391	JIMT-1, MDA-MB-361, HCC1569, MDA-MB-453	NA
LUAD	afatinib	EGFR;ERBB2	EGFR mutation	4	1	1.90e-03	4.00e-02	0.487	NCI-H1650	13q34 Deletion (TFDP1)
LUAD	WZ8040	EGFR	EGFR mutation	4	1	2.00e-03	4.00e-02	0.645	NCI-H1650	13q34 Deletion (TFDP1)
BRCA	ZSTK474	PIK3CB;PIK3CD;PIK3CG	17q12 Amplification (CDK12,ERBB2,MED24)	12	1	3.90e-03	4.33e-02	0.154	JIMT-1	4q34.1 Deletion (FAT1,IRF2)
BRCA	ZSTK474	PIK3CB;PIK3CD;PIK3CG	17q12 Amplification (CDK12,ERBB2,MED24)	12	3	3.80e-03	4.33e-02	0.234	JIMT-1, BT-474, HCC202	NA
COREAD	tipifarnib-P2	FNTA	AKAP9 mutation	6	1	3.90e-03	4.33e-02	0.338	RKO	AKAP9_mut-p.K37E, AKAP9_mut-p.?, BRAF Mut, NUP98 Mut, ZNRF3 Mut
SKCM	dasatinib	EPHA2;KIT;LCK;SRC;YES1	ARID2 mutation	4	2	3.90e-03	4.33e-02	0.956	COLO-792, MEL-JUSO	ARID2_mut-p.R274*, ARID2_mut-p.K119fs*31, ARID2_mut-p.L409*, Lack of ARID1A Mut, Lack of BRAF Mut, Lack of 12p12.3 Amplification (KRAS)
BRCA	neratinib	EGFR;ERBB2	17q12 Amplification (CDK12,ERBB2,MED24)	12	5	5.70e-03	5.18e-02	0.41	JIMT-1, MDA-MB-361, HCC1569, MDA-MB-453, HCC202	NA
BRCA	ZSTK474	PIK3CB;PIK3CD;PIK3CG	17q12 Amplification (CDK12,ERBB2,MED24)	12	4	5.20e-03	5.18e-02	0.272	JIMT-1, BT-474, HCC202, HCC2218	NA
BRCA	ZSTK474	PIK3CB;PIK3CD;PIK3CG	17q12 Amplification (CDK12,ERBB2,MED24)	12	5	6.30e-03	5.25e-02	0.321	JIMT-1, BT-474, HCC202, HCC2218, ZR-75-30	NA
LUAD	gefitinib	AKT1;EGFR	EGFR mutation	4	2	7.10e-03	5.37e-02	0.853	NCI-H1650, NCI-H1975	EGFR_mut-p.T790M, EGFR_mut-p.L858R, 9p21.3 Deletion (CDKN2A), Lack of 7p11.2 Amplification (EGFR)
LUAD	erlotinib	EGFR;ERBB2	EGFR mutation	4	2	8.50e-03	5.37e-02	0.748	NCI-H1650, NCI-H1975	EGFR_mut-p.T790M, EGFR_mut-p.L858R, 9p21.3 Deletion (CDKN2A), Lack of 7p11.2 Amplification (EGFR)
LUAD	afatinib	EGFR;ERBB2	EGFR mutation	4	2	8.40e-03	5.37e-02	0.934	NCI-H1650, NCI-H1975	EGFR_mut-p.T790M, EGFR_mut-p.L858R, 9p21.3 Deletion (CDKN2A), Lack of 7p11.2 Amplification (EGFR)
SKCM	dasatinib	EPHA2;KIT;LCK;SRC;YES1	NF1 mutation	4	2	8.60e-03	5.37e-02	0.954	COLO-792, Mewo	NF1_mut-p.W1236R, NF1_mut-p.?, NF1_mut-p.Q1336*, Lack of ARID1A Mut, Lack of BRAF Mut, Lack of 12p12.3 Amplification (KRAS)
COREAD	tipifarnib-P2	FNTA	AKAP9 mutation	6	2	9.20e-03	5.41e-02	0.465	RKO, CW-2	AKAP9_mut-p.K37E, AKAP9_mut-p.?, AKAP9_mut-p.K2021fs*3, AKAP9_mut-p.N2045fs*3, AKAP9_mut-p.Y2858C, FAT1 Mut, Lack of FBXW7 Mut, FXR1 Mut
BRCA	ZSTK474	PIK3CB;PIK3CD;PIK3CG	17q12 Amplification (CDK12,ERBB2,MED24)	12	2	1.11e-02	5.55e-02	0.175	JIMT-1, BT-474	CNA: MED24, 13q11 Deletion (PABPC3,SACS,ZMYM2)
SKCM	GSK461364	PLK1	ARID2 mutation	4	1	1.07e-02	5.55e-02	0.811	COLO-792	ARID2_mut-p.R274*, ASPM Mut, ASXL2 Mut, PHLPP1 Mut
SKCM	dacarbazine	DNA alkylator	NF1 mutation	4	2	1.09e-02	5.55e-02	0.74	COLO-792, Mewo	NF1_mut-p.W1236R, NF1_mut-p.?, NF1_mut-p.Q1336*, Lack of ARID1A Mut, Lack of BRAF Mut, Lack of 12p12.3 Amplification (KRAS)
BRCA	neratinib	EGFR;ERBB2	17q12 Amplification (CDK12,ERBB2,MED24)	12	1	1.34e-02	6.32e-02	0.066	JIMT-1	4q34.1 Deletion (FAT1,IRF2)
DLBC	BRD-K13999467	product of diversity oriented synthesis	MLL2 mutation	6	1	1.39e-02	6.32e-02	0.27	OCI-LY-19	MLL2_mut-p.S2597fs*94, MLL2_mut-p.M1379fs*52, ARID1A Mut
LUAD	saracatinib	ABL1;SRC	EGFR mutation	4	2	1.70e-02	7.08e-02	0.629	NCI-H1975, NCI-H1650	EGFR_mut-p.T790M, EGFR_mut-p.L858R, 9p21.3 Deletion (CDKN2A), Lack of 7p11.2 Amplification (EGFR)
SKCM	BRD-K51490254	HDAC6;HDAC8	12p12.3 Amplification (KRAS)	4	2	1.64e-02	7.08e-02	0.775	SK-MEL-31, SK-MEL-28	Lack of ARID1A Mut, Lack of ARID2 Mut, Lack of NF1 Mut
LUAD	canertinib	EGFR;ERBB2	EGFR mutation	4	1	1.86e-02	7.44e-02	0.519	NCI-H1650	13q34 Deletion (TFDP1)
SKCM	simvastatin	HMGCR	ARID2 mutation	4	1	2.71e-02	1.04e-01	0.746	COLO-792	ARID2_mut-p.R274*, ASPM Mut, ASXL2 Mut, PHLPP1 Mut
SKCM	BRD-K51490254	HDAC6;HDAC8	NF1 mutation	4	2	3.02e-02	1.12e-01	0.734	Mewo, COLO-792	NF1_mut-p.Q1336*, NF1_mut-p.W1236R, NF1_mut-p.?, Lack of ARID1A Mut, Lack of BRAF Mut, Lack of 12p12.3 Amplification (KRAS)
COREAD	KU-55933	ATM	AKAP9 mutation	6	2	3.59e-02	1.12e-01	0.449	RKO, CW-2	AKAP9_mut-p.K37E, AKAP9_mut-p.?, AKAP9_mut-p.K2021fs*3, AKAP9_mut-p.N2045fs*3, AKAP9_mut-p.Y2858C, FAT1 Mut, Lack of FBXW7 Mut, FXR1 Mut
LUAD	WZ8040	EGFR	EGFR mutation	4	2	3.16e-02	1.12e-01	0.701	NCI-H1650, PC-14	Lack of 8q24.21 Amplification (MYC)
SKCM	BI-2536	PLK1	ARID2 mutation	4	1	3.33e-02	1.12e-01	0.671	COLO-792	ARID2_mut-p.R274*, ASPM Mut, ASXL2 Mut, PHLPP1 Mut
SKCM	dasatinib	EPHA2;KIT;LCK;SRC;YES1	NF1 mutation	4	1	3.59e-02	1.12e-01	0.103	COLO-792	NF1_mut-p.W1236R, NF1_mut-p.?, ASPM Mut, ASXL2 Mut, PHLPP1 Mut
SKCM	ISOX	HDAC6	NF1 mutation	4	2	3.58e-02	1.12e-01	0.627	COLO-792, Mewo	NF1_mut-p.W1236R, NF1_mut-p.?, NF1_mut-p.Q1336*, Lack of ARID1A Mut, Lack of BRAF Mut, Lack of 12p12.3 Amplification (KRAS)
SKCM	pevonedistat	NAE1	NF1 mutation	4	2	3.76e-02	1.14e-01	0.58	COLO-792, Mewo	NF1_mut-p.W1236R, NF1_mut-p.?, NF1_mut-p.Q1336*, Lack of ARID1A Mut, Lack of BRAF Mut, Lack of 12p12.3 Amplification (KRAS)
DLBC	BRD-K13999467	product of diversity oriented synthesis	MLL2 mutation	6	2	4.11e-02	1.21e-01	0.449	OCI-LY-19, NU-DUL-1	MLL2_mut-p.S2597fs*94, MLL2_mut-p.M1379fs*52, MLL2_mut-p.D1215fs*115
LUAD	QW-BI-011	EHMT2	4q32.1 Deletion (FAT1,IRF2)	4	1	4.88e-02	1.39e-01	0.661	NCI-H1838	CLSPN Mut, LPHN2 Mut, NF1 Mut, 9p21.3 Deletion (CDKN2A), 7p11.2 Amplification (EGFR)
