# Supplementary material for: Identification of Intrinsic Drug Resistance and Its Biomarkers in High-Throughput Pharmacogenomic and CRISPR Screens
Source: Patterns (N Y). 2020 Jul 2;1(5):100065. doi: 10.1016/j.patter.2020.100065 (PMC7660407; doi:10.1016/j.patter.2020.100065)
Supplement: Table S7. Differential Essentiality Scores for All the Comparisons between NCI-H1650, TOV-21G, and OAW-42, and Respective Cancer Type Cell Lines [file mmc8.xlsx]

## Sheet: NCI-H1650_LUAD
Gene

## Sheet: TOV-21G_OV
Gene

## Sheet: OAW-42_OV
Gene
