# Supplementary material for: Identification of Intrinsic Drug Resistance and Its Biomarkers in High-Throughput Pharmacogenomic and CRISPR Screens
Source: Patterns (N Y). 2020 Jul 2;1(5):100065. doi: 10.1016/j.patter.2020.100065 (PMC7660407; doi:10.1016/j.patter.2020.100065)
Supplement: Table S8. Results of Fitting Drug-Response Curves to CTRP Data with the Method Used in GDSC — Datasets [file mmc9.xlsx]

## Sheet: Sheet 1
CCLE_cell_ID
